# Supplementary material for: Untargeted Metabolomic Analysis of Sjögren–Larsson Syndrome Reveals a Distinctive Pattern of Multiple Disrupted Biochemical Pathways
Source: Metabolites. 2023 May 23;13(6):682. doi: 10.3390/metabo13060682 (PMC10301067; doi:10.3390/metabo13060682)
Supplement: Supplementary file 1 [file metabolites-13-00682-s001.zip]

Archive with 1 entries (1 files):
- metabolites-2334388-supplementary.pdf
